# Supplementary material for: A Nomogram for Predicting the Possibility of Peripheral Neuropathy in Patients with Type 2 Diabetes Mellitus
Source: Brain Sci. 2022 Sep 30;12(10):1328. doi: 10.3390/brainsci12101328 (PMC9599450; doi:10.3390/brainsci12101328)
Supplement: Supplementary file 1 [file brainsci-12-01328-s001.zip]

Archive with 1 entries (1 files):
- brainsci-1901639-supplementary.pdf
